# Supplementary material for: Predicting Neoadjuvant Treatment Response in Triple-Negative Breast Cancer Using Machine Learning
Source: Diagnostics (Basel). 2023 Dec 28;14(1):74. doi: 10.3390/diagnostics14010074 (PMC10871101; doi:10.3390/diagnostics14010074)
Supplement: Supplementary file 1 [file diagnostics-14-00074-s001.zip]

Archive with 1 entries (1 files):
- diagnostics-2726165-supplementary.pdf
